# Supplementary material for: Autonomous Robotic Surgery for Immediately Loaded Implant-Supported Maxillary Full-Arch Prosthesis: A Case Report
Source: J Clin Med. 2022 Nov 7;11(21):6594. doi: 10.3390/jcm11216594 (PMC9654167; doi:10.3390/jcm11216594)
Supplement: Supplementary file 1 [file jcm-11-06594-s001.zip]

Archive with 1 entries (1 files):
- jcm-1934671-supplementary.mp4
